# Supplementary material for: Exploration of Deinococcus-Thermus molecular diversity by novel group-specific PCR primers
Source: Microbiologyopen. 2013 Aug 29;2(5):862–72. doi: 10.1002/mbo3.119 (PMC3831646; doi:10.1002/mbo3.119)
Supplement: Supplementary file 4 [file mbo30002-0862-SD4.txt]

3000bp
1000bp
500bp
MD
e
i
n
o
c
o
c
c
u
s
 
d
e
s
e
r
t
i
D
e
i
n
o
c
o
c
c
u
s
 
r
a
d
i
o
d
u
r
a
n
s
D
e
i
n
o
c
o
c
c
u
s
 
g
r
a
n
d
i
s
D
e
i
n
o
c
o
c
c
u
s
 
p
r
o
t
e
o
l
y
t
i
c
u
s
D
e
i
n
o
c
o
c
c
u
s
 
r
a
d
i
o
p
h
i
l
u
s
D
e
i
n
o
c
o
c
c
u
s
 
i
n
d
i
c
u
s
D
e
i
n
o
c
o
c
c
u
s
 
m
u
r
r
a
y
i
D
e
i
n
o
c
o
c
c
u
s
 
r
a
d
i
o
p
u
g
n
a
n
s
D
e
i
n
o
c
o
c
c
u
s
 
g
e
o
t
h
e
r
m
a
l
i
s
M
e
i
o
t
h
e
r
m
u
s
r
u
b
e
r
T
h
e
r
m
u
s
t
h
e
r
m
o
p
h
i
l
u
s
T
h
e
r
m
u
s
a
q
u
a
t
i
c
u
s
P
a
e
n
i
b
a
c
i
l
l
u
i
s
s
p
.
B
a
c
i
l
l
u
s
 
s
p
.
 
L
y
s
i
n
i
b
a
c
i
l
l
u
s
 
s
p
.
 
N
e
g
a
t
i
v
e
c
o
n
t
r
o
l
 
w
i
t
h
o
u
t
D
N
A
Figure S1: PCRamplification using Deino-f-326-350 and Deino-r-758-785 primersand genomic DNA of 
diverse Deinococcus, Meiothermus, Thermus, Paenibacillus, Bacillusand Lysinibacillus strains.
